# Supplementary material for: Mosquito community composition in South Africa and some neighboring countries
Source: Parasit Vectors. 2018 Jun 1;11:331. doi: 10.1186/s13071-018-2824-6 (PMC5984792; doi:10.1186/s13071-018-2824-6)
Supplement: Supplementary file 1 — Table S1. Mosquito species capture data and disease vector status for each of the mosquito species captured. (XLSX 31 kb) [file 13071_2018_2824_MOESM1_ESM.xlsx]

## Sheet: Pie chart -PA
Genus	Mosquito species	Known or suspected vector for	Reference			Vilankulo net trap TOTAL	Vilankulo Supplement collection	Moremi net trap total	Moremi light trap total	Moremi total	Khwai net trap total	Khwai light trap total	Khwai total	Shingwedzi net trap total	Shingwedzi light trap total	Shingwedzi total	Singwedzi Supplement collection	Tshokwane net trap total	Tshokwane light trap total	Tshokwane total	Skukuza net trap	Skukuza light trap	Skukuza total	Skukuza Supplement collection	Lower Sabie net trap toral	Lower Sabie Supplement collection	Lapalala net trap TOTAL	Lapalala light trap TOTAL	Lapalala TOTAL	Lapalala Supplement collection	Tswalu net trap total	Tswalu light trap total	Tswalu total	Tswalu Supplement collection	Rooipoort net trap total	Rooipoort light trap total	Rooipoort total	Rooipoort Supplement collection	Kogelberg net trap total	Kogelberg light trap total	Kogelberg total	Kogelberg Supplement collection
			Mosquitoes per trap			2353		689	650	1339	559	797	1356	68	100	168		348	66	414	52	57	109		91		213	84	297		6	54	60		689	311	1000		331	364	695
			Average mosquitoes per trap			784.333		114.833	162.5		186.333	398.5		17	33.3333			116	33		17.3333	19			45.5		30.4286	16.8			2	9			114.833	38.875			66.2	72.8
			Standard deviation			662.154		92.886	130.126		128.056	335.5		9.30054	10.1434			55.5938	18		6.2361	7.48331			7.5		20.1768	11.0526			0	9.4163			57.6814	19.522			33.9199	36.4055
				Net trap +light trap TOTAL	Suppl. collection
Anopheles	An arabiensis	Malaria	Gillies & Coetzee 1987	48	2	0		6	13	19	4	1	5	0	0	0	Y	0	0	0	0	0	0		0	Y	0	0	0		0	0	0		0	0	0		0	0	0
Anopheles	An coustani	Malaria; BWAV	Lutwama et al 2002; Nepomichene et al 2015	90	0	0		0	0	0	0	0	0	0	0	0		1	0	1	0	2	2		0		35	6	41		0	0	0		0	0	0		0	1	1
Anopheles	An distinctus			206	0	0		11	7	18	25	60	85	0	0	0		0	0	0	0	0	0		0		0	0	0		0	0	0		0	0	0		0	0	0
Anopheles	An funestus s.s.	Malaria	Gillies & Coetzee 1987	0	1		Y
Anopheles	An funestus group**	Malaria	Gillies & Coetzee 1987	32	0	0		4	11	15	1	0	1	0	0	0		0	0	0	0	0	0		0		0	0	0		0	0	0		0	0	0		0	0	0
Anopheles	An leesoni			5	0	1		0	0	0	0	0	0	1	1	2		0	0	0	0	0	0		0		0	0	0		0	0	0		0	0	0		0	0	0
Anopheles	An listeri			0	1	0		0	0	0	0	0	0	0	0	0		0	0	0	0	0	0		0		0	0	0		0	0	0		0	0	0	Y	0	0	0
Anopheles	An longipalpis			2	0	0		0	0	0	0	0	0	0	0	0		0	0	0	0	0	0		0		1	0	1		0	0	0		0	0	0		0	0	0
Anopheles	An marshallii			108	0	0		0	0	0	0	0	0	0	0	0		0	0	0	0	0	0		0		34	20	54		0	0	0		0	0	0		0	0	0
Anopheles	An parensis			5	0	2		0	0	0	0	0	0	1	0	1		0	0	0	0	0	0		1		0	0	0		0	0	0		0	0	0		0	0	0
Anopheles	An pharoensis			20	0	0		0	1	1	2	2	4	1	2	3		1	1	2	0	0	0		0		0	0	0		0	0	0		0	0	0		0	0	0
Anopheles	An pretoriensis			0	1	0		0	0	0	0	0	0	0	0	0	Y	0	0	0	0	0	0		0		0	0	0		0	0	0		0	0	0		0	0	0
Anopheles	An quadriannulatus			136	0	0		0	0	0	0	0	0	18	48	66		1	0	1	1	0	1		0		0	0	0		0	0	0		0	0	0		0	0	0
Anopheles	An rivulorum	Malaria	Kawada et al 2012; Wilkes et al 1996	14	0	2		0	0	0	0	0	0	4	2	6		0	0	0	0	0	0		0		0	0	0		0	0	0		0	0	0		0	0	0
Anopheles	An sp resembling rivulorum-like			60	0	0		0	0	0	0	0	0	17	9	26		1	1	2	1	0	1		2		0	0	0		0	0	0		0	0	0		0	0	0
Anopheles	An rufipes			18	2	0		0	0	0	0	0	0	0	0	0	Y	1	0	1	0	0	0		4		0	0	0	Y	0	6	6		0	0	0		0	0	0
Anopheles	An squamosus/cydippis			128	0	9		4	8	12	10	9	19	1	0	1		4	0	4	0	1	1		1		5	1	6		0	0	0		10	6	16		0	0	0
Anopheles	An tenebrosus			65	0	59		0	0	0	0	0	0	0	0	0		1	0	1	0	1	1		0		0	0	0		0	0	0		0	0	0		1	0	1
Anopheles	An theileri			98	0	0		0	0	0	0	0	0	0	1	1		0	0	0	0	0	0		0		25	17	42		4	2	6		0	0	0		0	0	0
Anopheles	An ziemanni			275	0	67		8	27	35	30	36	66	0	0	0		0	0	0	0	2	2		0		0	1	1		0	0	0		0	0	0		0	0	0
Aedes	Ae aegypti	CHIKV; CYV; DENV1-4; QBV; RVFV; UGSV; YFV; ZIKV	Boorman 1958; Chompoosri et al 2016; Diallo et al 2005; Dickson et al 2014; McIntosh et al 1980; Ochieng et al 2013; Petersen et al 2016	2	2	0		0	0	0	0	0	0	0	0	0	Y	0	0	0	0	0	0		0		0	0	0		0	1	1		0	0	0	Y	0	0	0
Aedes	Ae caballus	MIDV; RVFV; WESV	Hubalek et al 2014; Kokernot et al 1957a; Kokernot et al 1960a; Jupp 1996; Jupp 2004	876	0	0		0	0	0	0	0	0	0	0	0		0	0	0	0	0	0		0		0	0	0		0	0	0		309	129	438		0	0	0
Aedes	Ae fowleri	RVFV	Jupp 2004; Linthicum et al 1985	2	0	0		0	1	1	0	0	0	0	0	0		0	0	0	0	0	0		0		0	0	0		0	0	0		0	0	0		0	0	0
Aedes	Ae hirsutus			702	0	0		0	0	0	0	0	0	0	0	0		0	0	0	0	0	0		0		0	0	0		0	0	0		241	110	351		0	0	0
Aedes	Ae juppi	WESV; RVFV	Jupp 1996; Jupp 2004	6	0	0		0	0	0	0	0	0	0	0	0		0	0	0	0	0	0		0		0	0	0		0	0	0		3	0	3		0	0	0
Aedes	Ae karooensis/eritreae			12	0	0		0	0	0	0	0	0	0	0	0		0	0	0	0	0	0		0		0	0	0		0	0	0		2	4	6		0	0	0
Aedes	Ae ledgeri			2	0	0		0	1	1	0	0	0	0	0	0		0	0	0	0	0	0		0		0	0	0		0	0	0		0	0	0		0	0	0
Aedes	Ae mcintoshi	BBKV; BUNV; NDUV; NRIV; PGAV; RVFV; WESV;	Jupp 1996; Jupp 2004; Ochieng et al 2013;	238	0	0		22	23	45	2	1	3	0	0	0		0	0	0	0	0	0		0		0	0	0		0	0	0		59	12	71		0	0	0
Aedes	Ae metallicus	YFV	Mutebi & Barrett 2002	2	0	1		0	0	0	0	0	0	0	0	0		0	0	0	0	0	0		1		0	0	0		0	0	0		0	0	0		0	0	0
Aedes	Ae mixtus/microstictus			2	0	0		0	1	1	0	0	0	0	0	0		0	0	0	0	0	0		0		0	0	0		0	0	0		0	0	0		0	0	0
Aedes	Ae ochraceus	BBKV; NDUV; RVFV	Fontenille et al 1998; Jupp 2004; Ochieng et al 2013	16	0	0		0	0	0	0	0	0	0	0	0		8	0	8	0	0	0		0		0	0	0		0	0	0		0	0	0		0	0	0
Aedes	Ae simpsoni	NRIV	Zeller et al 1996	2	0	0		0	0	0	0	0	0	0	0	0		0	0	0	0	0	0		0		0	0	0		0	0	0		0	1	1		0	0	0
Aedes	Ae subdentatus			2	0	0		0	0	0	0	0	0	0	0	0		0	0	0	0	0	0		0		0	0	0		0	0	0		0	0	0		0	1	1
Aedes	Ae vittatus	WESV; YFV	Jupp 2004; Mutebi & Barrett 2002	22	1	0		0	0	0	0	0	0	0	5	5		0	0	0	0	0	0		10		0	0	0	Y	0	0	0		0	1	1		0	0	0
Aedomyia	Ad africana			2	0	0		0	1	1	0	0	0	0	0	0		0	0	0	0	0	0		0		0	0	0		0	0	0		0	0	0		0	0	0
Aedomyia	Ad furfurea			20	0	0		0	4	4	0	5	5	0	0	0		0	0	0	0	0	0		0		0	0	0		0	0	0		0	1	1		0	0	0
Coquellittidia	Cq chrysosoma			4	0	0		0	0	0	0	1	1	0	0	0		1	0	1	0	0	0		0		0	0	0		0	0	0		0	0	0		0	0	0
Coquellittidia	Cq maculipennis			6	0	0		0	0	0	0	0	0	0	0	0		0	0	0	0	0	0		0		3	0	3		0	0	0		0	0	0		0	0	0
Coquellittidia	Cq metallica			16	0	0		4	4	8	0	0	0	0	0	0		0	0	0	0	0	0		0		0	0	0		0	0	0		0	0	0		0	0	0
Coquellittidia	Cq fuscopennata	SINV	Ochieng et al 2013	202	0	0		0	1	1	0	0	0	0	0	0		0	0	0	0	0	0		0		71	29	100		0	0	0		0	0	0		0	0	0
Culex	Cx annulioris			60	0	0		0	0	0	0	1	1	0	0	0		0	0	0	0	0	0		0		11	3	14		0	0	0		0	0	0		6	9	15
Culex	Cx antennatus	RVFV	Jupp 2004; Linthicum et al 1985	1751	0	0		406	189	595	128	144	272	1	2	3		3	0	3	0	1	1		1		0	1	1		0	0	0		0	0	0		0	0	0
Culex	Cx aurantapex			4	0	0		1	0	1	0	0	0	0	0	0		1	0	1	0	0	0		0		0	0	0		0	0	0		0	0	0		0	0	0
Culex	Cx bitaeniorhyncus			14	0	0		1	6	7	0	0	0	0	0	0		0	0	0	0	0	0		0		0	0	0		0	0	0		0	0	0		0	0	0
Culex	Cx chorleyi			4	0	0		0	0	0	0	0	0	0	0	0		0	0	0	0	0	0		0		0	0	0		0	0	0		0	0	0		0	2	2
Culex	Cx cinerellus			0	1	0		0	0	0	0	0	0	0	0	0		0	0	0	0	0	0	Y	0		0	0	0		0	0	0		0	0	0		0	0	0
Culex	Cx decens/trifoliatus			8	0	0		0	0	0	0	0	0	0	0	0		0	0	0	4	0	4		0		0	0	0		0	0	0		0	0	0		0	0	0
Culex	Cx duttoni			2	1	0		0	0	0	0	0	0	0	0	0		0	0	0	0	1	1		0		0	0	0	Y	0	0	0		0	0	0		0	0	0
Culex	Cx ethiopicus			12	0	0		1	0	1	1	0	1	1	1	2		2	0	2	0	0	0		0		0	0	0		0	0	0		0	0	0		0	0	0
Culex	Cx inconspicuosus			0	1	0		0	0	0	0	0	0	0	0	0		0	0	0	0	0	0	Y	0		0	0	0		0	0	0		0	0	0		0	0	0
Culex	Cx neavei	SINV; USUV	Jupp 1996; Williams et al 1964	544	0	0		23	15	38	77	28	105	1	5	6		34	4	38	31	10	41		4		1	1	2		0	40	40		0	0	0		0	0	0
Culex	Cx nebulosus			2	0	0		0	0	0	0	0	0	0	1	1		0	0	0	0	0	0		0		0	0	0		0	0	0		0	0	0		0	0	0
Culex	Cx peringueyi(?)			0	1	0		0	0	0	0	0	0	0	0	0		0	0	0	0	0	0		0		0	0	0		0	0	0		0	0	0		0	0	0	Y
Culex	Cx pipiens	RVFV; SINV; USUV; WNV	Chancey et al 2015; Engler et al 2013; Hoogstraal et al 1979; Kurkela et al 2008; Meegan et al 1980; Ochieng et al 2013; Petersen & Marfin 2002; Petersen et al 2013;	1378	0	0		0	0	0	0	0	0	0	0	0		0	0	0	4	8	12		0		1	0	1		0	0	0		8	1	9		322	345	667
Culex	Cx poicilipes			1168	0	3		29	130	159	12	261	273	10	5	15		95	12	107	7	9	16		13		5	1	6		0	0	0		0	0	0		0	0	0
Culex	Cx pulchrithorax			2	0	0		0	0	0	0	0	0	0	0	0		0	0	0	0	0	0		0		0	0	0		0	0	0		0	0	0		0	1	1
Culex	Cx quinquefasciatus	Bancroftian filariasis; RVFV;	Chancey et al 2015; Engler et al 2013; Kasili et al 2009; McIntosh et al 1980; Mwandawiro et al 1997; Petersen & Marfin 2002; Petersen et al 2013	1709	1	1707		0	0	0	0	0	0	0	0	0		0	0	0	0	0	0		0		0	0	0		0	0	0	Y	1	0	1		0	0	0
Culex	Cx rubinotus	BANV; GERV; NDUV; WITV	Jupp 2004; Kokernot et al 1960b; McIntosh et al 1960; McIntosh et al 1976; Ochieng et al 2013	32	0	0		0	0	0	0	0	0	0	0	0		0	0	0	0	0	0		0		14	2	16		0	0	0		0	0	0		0	0	0
Culex	Cx salisburiensis			2	0	0		0	0	0	0	0	0	0	0	0		0	0	0	0	0	0		0		0	0	0		0	0	0		0	0	0		1	0	1
Culex	Cx simpsoni			24	3	0		0	3	3	0	0	0	0	0	0	Y	5	0	5	0	0	0	Y	0		0	0	0	Y	0	4	4		0	0	0		0	0	0
Culex	Cx thalassius	BAGV	Sudeep et al 2013	52	0	50		0	0	0	0	0	0	0	0	0		1	0	1	0	0	0		0		0	0	0		0	0	0		0	0	0		0	0	0
Culex	Cx theileri	RVFV; SHUV	Jupp 2004; McIntosh 1980	68	0	0		0	0	0	0	0	0	0	0	0		0	0	0	0	0	0		0		0	1	1		2	1	3		15	15	30		0	0	0
Culex	Cx tigripes			0	1	0		0	0	0	0	0	0	0	0	0	Y	0	0	0	0	0	0		0		0	0	0		0	0	0		0	0	0		0	0	0
Culex	Cx trifoliatus(?)			0	1	0		0	0	0	0	0	0	0	0	0		0	0	0	0	0	0	Y	0		0	0	0		0	0	0		0	0	0		0	0	0
Culex	Cx tritaeniorhyncus	BAGV	Sudeep et al 2013	2	0	0		0	0	0	0	0	0	0	0	0		0	0	0	0	0	0		2		0	0	0		0	0	0		0	0	0		0	0	0
Culex	Cx univittatus	SINV; WESV; WNV; BAGV	Jupp 1996; Jupp 2004; Kokernot et al 1960a; Ochieng et al 2013; Sudeep et al 2013	161	0	0		0	1	1	0	0	0	1	0	1		0	0	0	0	0	0		1		2	0	2		0	0	0		41	31	72		1	3	4
Mansonia	Ma africana	Bancroftian filariasis; MIDV; NDUV; RVFV; SPOV; USUV	Cornet et al 1979; Hubalek et al 2014; McIntoshi et al 1961; Nakoune et al 2016; Ochieng et al 2013; Ughasi et al 2012;	204	0	1		0	0	0	0	0	0	3	6	9		64	25	89	0	0	0		7		0	0	0		0	0	0		0	0	0		0	0	0
Mansonia	Ma uniformis	Bancroftian filariasis; BWAV; NDUV; ONNV; SPOV; WESV; ZIKV	Haddow et al 2012; Kokernot et al 1957d; Kokernot et al 1960a; Kokernot et al 1961a; Lutwama et al 1999; Lutwama et al 2002; Ughasi et al 2012;	2520	1	446		168	171	339	267	223	490	6	9	15		121	22	143	4	21	25		44		3	0	3	Y	0	0	0		0	0	0		0	0	0
Mimomyia	Mi hispida			6	0	0		0	1	1	0	0	0	0	0	0		0	0	0	0	0	0		0		2	0	2		0	0	0		0	0	0		0	0	0
Mimomyia	Mi mediolineata			55	0	5		0	10	10	0	12	12	0	1	1		2	0	2	0	0	0		0		0	0	0		0	0	0		0	0	0		0	0	0
Mimomyia	Mi mimomyiaformis			12	0	0		0	0	0	0	0	0	2	0	2		1	1	2	0	1	1		0		0	1	1		0	0	0		0	0	0		0	0	0
Mimomyia	Mi splendens			52	0	0		0	13	13	0	11	11	0	2	2		0	0	0	0	0	0		0		0	0	0		0	0	0		0	0	0		0	0	0
Uranotaenia	Ur balfouri			22	0	0		1	8	9	0	2	2	0	0	0		0	0	0	0	0	0		0		0	0	0		0	0	0		0	0	0		0	0	0
Uranotaenia	Ur hopkinsi(?)			2	0	0		0	0	0	0	0	0	0	0	0		0	0	0	0	0	0		0		0	0	0		0	0	0		0	0	0		0	1	1
Uranotaenia	Ur mashonaensis			2	2	0		0	0	0	0	0	0	0	0	0		0	0	0	0	0	0	Y	0		0	0	0	Y	0	0	0		0	0	0		0	1	1
**	Anopheles funestus group specimens collected in the Okavango Delta of Botswana are recorded as funestus sensu lato as these tubed specimens were lost after initial microscopic identification. Anopheles funestus group specimens collected elsewhere were all identified to specific level by PCR and are recorded by species in the Table.
